# Supplementary material for: The Epidome - a species-specific approach to assess the population structure and heterogeneity of Staphylococcus epidermidis colonization and infection
Source: BMC Microbiol. 2020 Nov 26;20:362. doi: 10.1186/s12866-020-02041-w (PMC7691061; doi:10.1186/s12866-020-02041-w)
Supplement: Supplementary file 2 — Supplementary Figure 2. Rarefaction curves to investigate the dependency of Staphylococcus epidermidis abundance/lineages richness on sample library size in mock communities and primary samples. The generated rarefaction curves display the number of observed ASVs over the library size per sample after quality filtering, for g216 and yycH in panel A and B, respectively. [file 12866_2020_2041_MOESM2_ESM.zip]

Archive with 2 entries (2 files):
- Supplementary_Figure_2A.pdf
- Supplementary_Figure_2B.pdf
