# Supplementary material for: The Epidome - a species-specific approach to assess the population structure and heterogeneity of Staphylococcus epidermidis colonization and infection
Source: BMC Microbiol. 2020 Nov 26;20:362. doi: 10.1186/s12866-020-02041-w (PMC7691061; doi:10.1186/s12866-020-02041-w)
Supplement: Supplementary file 4 — Supplementary Table 1. Bacterial isolates used for laboratory validation of the method. Included are sequence types for all Staphylococcus epidermidis isolates, as well as a total of 48 different bacterial species commonly identified as skin commensals that were used for specificity testing; 27 staphylococcal species and 21 non-staphylococcal species. [file 12866_2020_2041_MOESM4_ESM.xlsx]

## Sheet: Sheet1
	Isolate Number	Species
	1	Corynebacterium amycolatum
	2	Corynebacterium jeikeium
	3	Corynebacterium minutissimum
	4	Corynebacterium pseudotuberculosis
	5	Corynebacterium striatum
	6	Corynebacterium ulcerans
	7	Corynebacterium urealyticum
	8	Corynebacterium xerosis
	9	Dolosigranulum pigrum
	10	Enterococcus faecalis
	11	Enterococcus faecium
	12	Micrococcus luteus
	13	Moraxella bovis
	14	Moraxella catarrhalis
	15	Moraxella nonliquefaciens
	16	Staphylococcus intermedius
	17	Staphylococcus argenteus
	18	Staphylococcus capitis
	19	Staphylococcus chromogenes
	20	Staphylococcus cohnii
	21	Staphylococcus cohnii urealyticus
	22	Staphylococcus delphini (pseudointermedius)
	23	Staphylococcus equi subsp zooepidemicus
	24	Staphylococcus equorum
	25	Staphylococcus felis
	26	Staphylococcus hyicus
	27	Staphylococcus hyicus chromogenes
	28	Staphylococcus intermedius (pseudointermedius)
	29	Staphylococcus lentus
	30	Staphylococcus lugdunensis (104016)
	31	Staphylococcus nonhaemolytic
	32	Staphylococcus pseudintermedius
	33	Staphylococcus pulvereri
	34	Staphylococcus saprophyticus
	35	Staphylococcus schleiferi
	36	Staphylococcus schweitzeri
	37	Staphylococcus sciuri
	38	Staphylococcus simulans
	39	Staphylococcus succinus
	40	Staphylococcus vitulinus
	41	Staphylococcus warneri
	42	Staphylococcus xylosus
	43	Streptococcus haemolytic
	44	Streptococcus pneumoniae
	45	Streptococcus pyogenes
	46	Streptococcus salivarious
	47	Streptococcus sanguis
	48	Streptococcus suis
	49	Staphyloccosus epidermidis sequencing type 2
	50	Staphyloccosus epidermidis sequencing type 2
	51	Staphyloccosus epidermidis sequencing type 2
	52	Staphyloccosus epidermidis sequencing type 2
	53	Staphyloccosus epidermidis sequencing type 38
	54	Staphyloccosus epidermidis sequencing type 73
	55	Staphyloccosus epidermidis sequencing type 73
	56	Staphyloccosus epidermidis sequencing type 73
	57	Staphyloccosus epidermidis sequencing type 89
	58	Staphyloccosus epidermidis sequencing type 174
	59	Staphyloccosus epidermidis sequencing type 190
	60	Staphyloccosus epidermidis sequencing type 190
	61	Staphyloccosus epidermidis sequencing type 215
	62	Staphyloccosus epidermidis sequencing type 215
	63	Staphyloccosus epidermidis sequencing type 215
	64	Staphyloccosus epidermidis sequencing type 215
	65	Staphyloccosus epidermidis sequencing type 225
	66	Staphyloccosus epidermidis sequencing type 225
	67	Staphyloccosus epidermidis sequencing type 225
	68	Staphyloccosus epidermidis sequencing type 278
	69	Staphyloccosus epidermidis sequencing type 283
	70	Staphyloccosus epidermidis sequencing type 291
	71	Staphyloccosus epidermidis sequencing type 297
	72	Staphyloccosus epidermidis sequencing type 307
	73	Staphyloccosus epidermidis sequencing type 315
	74	Staphyloccosus epidermidis sequencing type 315
