# Supplementary material for: The Epidome - a species-specific approach to assess the population structure and heterogeneity of Staphylococcus epidermidis colonization and infection
Source: BMC Microbiol. 2020 Nov 26;20:362. doi: 10.1186/s12866-020-02041-w (PMC7691061; doi:10.1186/s12866-020-02041-w)
Supplement: Supplementary file 5 — Supplementary Table 2. qPCR results on standards, as well as primary skin and nasal samples. Presented are the threshold cycle (Ct) values with standard deviation as well as equivalent counts. [file 12866_2020_2041_MOESM5_ESM.xlsx]

## Sheet: Ark1
Sample Name	Ct	Ct Mean	Ct SD	Equivalent copies	Copies (average)
	33.0929			31.4345
P01_nose	33.1859	33.0567	0.150521	29.891	32.1277
	32.8914			35.0577
	NA
P01_skin	NA	-	-	-	-
	NA
	32.2444			49.766
P02_nose	32.1896	32.2163	0.0274173	51.2643	50.5328
	32.2149			50.568
	36.4941			4.98404
P02_skin	36.7508	36.6439	0.133602	4.33731	4.60392
	36.6868			4.4904
	34.5085			14.6054
P03_nose	34.4325	34.5197	0.0933357	15.2187	14.5291
	34.6182			13.7632
	38.2693			1.90612
P03_skin	38.4141	38.2951	0.108489	1.76231	1.88182
	38.2018			1.97702
	30.1338			156.047
P04_nose	30.0535	30.1362	0.083888	162.978	155.951
	30.2212			148.829
	37.7555			2.51744
P04_skin	39.3978	38.5767	1.16128	1.03458	1.77601
	NA
	33.6012			23.8706
P05_nose	32.8555	33.1686	0.38697	35.7467	30.6015
	33.0492			32.1872
	35.4968			8.55292
P05_skin	36.9162	36.2173	0.709943	3.96586	6.08033
	36.2391			5.72221
	27.2882			728.478
P06_nose	27.4605	27.4168	0.113315	663.565	680.318
	27.5018			648.91
	NA
P06_skin	36.5606	36.5606		4.80789	4.80789
	NA
	31.3642			80.1516
P07_nose	31.2487	31.2439	0.122786	85.3257	85.6735
	31.1188			91.5434
	26.6932			1005.35
P07_skin	26.9983	26.9193	0.198658	852.302	893.046
	27.0663			821.487
	29.2785			247.96
P08_nose	29.3368	29.2381	0.123917	240.26	253.829
	29.099			273.268
	35.6944			7.68518
P08_skin	37.1396	36.3333	0.737024	3.51391	5.71743
	36.166			5.95319
	37.3149			3.19576
P09_nose	37.3926	37.7159	0.628524	3.06413	2.66581
	38.4403			1.73753
	NA
P09_skin	NA	-	-	-	-
	NA
	26.626			1042.66
P10_nose	26.8151	26.7776	0.136777	941.169	962.251
	26.8917			902.929
	35.5186			8.45246
P10_skin	34.5525	35.2698	0.630823	14.2617	10.073
	35.7382			7.50474
	35.7577			7.42605
P11_nose	36.097	35.7866	0.2971	6.17964	7.37364
	35.5049			8.51525
	38.4246			1.75237
P11_skin	37.3278	38.0032	0.590919	3.17356	2.28145
	38.2574			1.91842
	14.0783	14.0566		1000000
Standard 1	13.8417	14.0566	0.204904	1000000	-
	14.2498	14.0566		1000000
	17.7937	18.0992		100000
Standard 2	18.199	18.0992	0.269834	100000	-
	18.3049	18.0992		100000
	22.6131	22.459		10000
Standard 3	22.3813	22.459	0.133476	10000	-
	22.3826	22.459		10000
	26.7176	26.702		1000
Standard 4	26.7038	26.702	0.0166472	1000	-
	26.6845	26.702		1000
	30.7749	30.7547		100
Standard 5	30.822	30.7547	0.0792866	100	-
	30.6673	30.7547		100
	35.1822	35.4087		10
Standard 6	35.2881	35.4087	0.305162	10	-
	35.7557	35.4087		10
	39.3521	39.4418		1
Standard 7	39.5711	39.4418	0.114758	1	-
	39.4023	39.4418		1
NTC	NA
NTC	NA	-	-	-	-
NTC	NA
Abbreviations
NTC	Non template control
Ct	Cycle threshold
Ct SD	Cycle threshold standard deviation
NA	No amplification
